# Supplementary material for: Clustered Core- and Pan-Genome Content on Rhodobacteraceae Chromosomes
Source: Genome Biol Evol. 2019 Jul 3;11(8):2208–17. doi: 10.1093/gbe/evz138 (PMC6699656; doi:10.1093/gbe/evz138)
Supplement: evz138_Supplementary_Data [file evz138_supplementary_data.zip]

Archive with 7 entries (7 files):
- Supplementary information.pdf
- Supplementary_Figure_S2_models_pan15.pdf
- Supplementary_Figure_S3_models_pan30.pdf
- Supplementary_Figure_S4_models_pan60.pdf
- Supplementary_Figure_S7_circular_chromosomes.pdf
- Supplementary_Table_S3.xlsx
- Supplementary_Table_S4.xlsx
