# Supplementary material for: Clustered Core- and Pan-Genome Content on Rhodobacteraceae Chromosomes
Source: Genome Biol Evol. 2019 Jul 3;11(8):2208–17. doi: 10.1093/gbe/evz138 (PMC6699656; doi:10.1093/gbe/evz138)
Supplement: evz138_Supplementary_Data [file evz138_supplementary_data.zip › Supplementary_Table_S3.xlsx]

## Sheet: List1
Strain	GenBank Assembly Accession	Genome Size [Mb]	GC Content [%]	No. of Chromosomes	No. of Plasmids	Soil/Water/Clinical	Freshwater/Marine	Identified Origin of Replication
Antarctobacter heliothermus SMS3	GCA_002237555.1	5.3	61.5	1	3	w	f	1084973
Celeribacter ethanolicus TSPH2	GCA_002407265.1	4.2	61.3	1	1	w	m	2624470
Celeribacter indicus P73	GCA_000819565.1	4.9	65.8	1	5	w	m	209633
Celeribacter manganoxidans DY25	GCA_002504165.1	4	64.8	1	7	w	m	142947
Celeribacter marinus IMCC 12053	GCA_001308265.1	3.1	56.2	1	0	w	m	1735371
Confluentimicrobium sp. EMB200-NS6	GCA_001305615.1	4.2	64.1	1	3	w	m	34335
Defluviimonas alba cai42	GCA_001620265.1	5	66.5	1	3	w	m	4481877
Dinoroseobacter shibae DSM 16493	GCA_000018145.1	4.4	65.5	1	5	w	m	3633477
Gemmobacter sp. HYN0069	GCA_003060865.1	4.2	64	1	3	w	f	3604341
Halocynthiibacter arcticus PAMC 20958	GCA_000812665.2	4.4	53.2	1	1	w	m	1181108
Jannaschia sp. CCS1	GCA_000013565.1	4.4	62.2	1	1	w	m	188444
Ketogulonicigenium robustum SPU B003	GCA_002117445.1	2.7	62.3	1	5	s	NA	2341748
Ketogulonicigenium vulgare Hbe602	GCA_001399515.1	3.3	61.7	1	2	s	NA	2765502
Ketogulonicigenium vulgare SKV	GCA_001693655.1	3	61.7	1	1	s	NA	2764389
Ketogulonicigenium vulgare SPU B805	GCA_001855295.1	3	61.7	1	0	s	NA	2918481
Ketogulonicigenium vulgare WSH-001	GCA_000223375.1	3.3	61.7	1	2	s	NA	2375001
Ketogulonicigenium vulgare Y25	GCA_000164885.1	3.3	61.7	1	2	s	NA	2661653
Labrenzia aggregata RMAR6-6	GCA_001999245.1	6.7	59.9	1	2	w	m	NA
Labrenzia sp. CP4	GCA_001579905.1	6.1	59	1	1	w	m	NA
Labrenzia sp. VG12	GCA_002237595.1	6	60	1	0	w	m	NA
Leisingera methylohalidivorans DSM 14336	GCA_000511355.1	4.7	62.4	1	2	w	m	3968505
Loktanella vestfoldensis SMR4r	GCA_002158905.1	4	60.7	1	2	w	m	3545097
Marinovum algicola DG 898	GCA_001046955.1	5.3	65.2	1	11	w	m	3674131
Marivivens sp. JLT3646	GCA_001908835.1	3.2	56	1	1	w	m	2837272
Octadecabacter antarcticus 307	GCA_000155675.2	4.9	54.6	1	1	w	m	NA
Octadecabacter arcticus 238	GCA_000155735.2	5.5	55.2	1	2	w	m	4705577
Octadecabacter temperatus SB1	GCA_001187845.1	3.3	54.7	1	1	w	m	3142382
Pannonibacter phragmitetus 31801	GCA_001484065.1	5.7	63.3	1	1	w	f	1393015
Paracoccus aminophilus JCM 7686	GCA_000444995.1	4.9	63.4	1	5	s	NA	NA
Paracoccus aminovorans JCM 7685	GCA_900005615.1	4	67.4	1	3	s	NA	211570
Paracoccus contaminans RKI 16-01929T	GCA_002105555.1	3	68.7	1	1	w	f	NA
Paracoccus denitrificans PD1222	GCA_000203895.1	5.2	66.8	2	1	s	NA	2851745
Paracoccus sp. BM15	GCA_002847305.1	4	62	1	3	w	m	1503464
Paracoccus sp. CBA4604	GCA_002865605.1	3.3	66.5	1	2	w	m	2695671
Paracoccus yeei FDAARGOS 252	GCA_002073635.2	4.8	67.1	1	7	c	NA	1500657
Paracoccus yeei TT13	GCA_002749495.1	4.6	67.4	1	6	c	NA	1105045
Paracoccus zhejiangensis J6	GCA_002847445.1	4.6	65.6	1	4	w	f	2861100
Pelagibaca abyssi JLT2014	GCA_001975705.1	5.3	65.7	1	8	w	m	1668798
Phaeobacter gallaeciensis DSM 26640	GCA_000511385.1	4.5	59.4	1	7	w	m	3642091
Phaeobacter gallaeciensis JL2886	GCA_001678945.1	4.1	61.5	1	0	w	m	2255883
Phaeobacter gallaeciensis P11	GCA_002381305.1	4.5	59.5	1	6	w	m	3642224
Phaeobacter gallaeciensis P128	GCA_002381365.1	4.4	59.6	1	5	w	m	3572392
Phaeobacter gallaeciensis P129	GCA_002381385.1	4.4	59.6	1	6	w	m	3572392
Phaeobacter gallaeciensis P63	GCA_002393525.1	4.6	59.4	1	7	w	m	3641058
Phaeobacter gallaeciensis P73	GCA_002381325.1	4.5	59.4	1	6	w	m	3641057
Phaeobacter gallaeciensis P75	GCA_002381285.1	4.6	59.5	1	7	w	m	3676476
Phaeobacter inhibens 2.10	GCA_000154745.2	4.2	59.8	1	3	w	m	3623396
Phaeobacter inhibens DOK1-1	GCA_001969345.1	4.3	59.6	1	4	w	m	2320891
Phaeobacter inhibens DSM 17395	GCA_000154765.2	4.2	59.8	1	3	w	m	3686965
Phaeobacter inhibens P10	GCA_002888685.1	4.2	59.8	1	3	w	m	3697244
Phaeobacter inhibens P24	GCA_002891665.1	4.4	59.9	1	8	w	m	3565447
Phaeobacter inhibens P30	GCA_002892205.1	4.3	59.9	1	5	w	m	3564490
Phaeobacter inhibens P48	GCA_002892265.1	4.1	60	1	3	w	m	3593391
Phaeobacter inhibens P51	GCA_002891985.1	4.1	60	1	5	w	m	3516091
Phaeobacter inhibens P54	GCA_002892185.1	4.3	59.8	1	5	w	m	3571448
Phaeobacter inhibens P57	GCA_002892005.1	4	60	1	4	w	m	3514616
Phaeobacter inhibens P59	GCA_002892165.1	4.1	59.9	1	3	w	m	3583202
Phaeobacter inhibens P66	GCA_002892065.1	4.8	59.7	1	9	w	m	3739022
Phaeobacter inhibens P70	GCA_002892125.1	4.5	59.9	1	6	w	m	3616908
Phaeobacter inhibens P72	GCA_002891945.1	4.4	59.8	1	5	w	m	3679109
Phaeobacter inhibens P74	GCA_002892045.1	4.5	59.9	1	6	w	m	3618585
Phaeobacter inhibens P78	GCA_002891965.1	4.3	60	1	6	w	m	3457904
Phaeobacter inhibens P80	GCA_002892145.1	4.7	59.6	1	10	w	m	3694236
Phaeobacter inhibens P83	GCA_002892225.1	4.7	59.6	1	10	w	m	3694232
Phaeobacter inhibens P88	GCA_002892085.1	4.9	59.6	1	9	w	m	3725441
Phaeobacter inhibens P92	GCA_002892025.1	4.5	59.9	1	6	w	m	3616909
Phaeobacter piscinae P13	GCA_002412045.1	4.4	60.2	1	8	w	m	3475079
Phaeobacter piscinae P14	GCA_002407245.1	4.1	60.1	1	7	w	m	3472201
Phaeobacter piscinae P18	GCA_002891925.1	4.4	60.2	1	9	w	m	3449771
Phaeobacter piscinae P23	GCA_002888715.1	4.2	60.1	1	5	w	m	3478183
Phaeobacter piscinae P36	GCA_002412025.1	4.2	60.1	1	6	w	m	3478183
Phaeobacter piscinae P42	GCA_002892245.1	4.2	60.1	1	6	w	m	3478183
Phaeobacter piscinae P71	GCA_002891905.1	4.1	60.4	1	4	w	m	3454324
Phaeobacter porticola P97	GCA_001888185.1	4.2	58.6	1	5	w	m	11947
Planktomarina temperata RCA23	GCA_000738435.1	3.3	53.6	1	0	w	m	3221044
Rhodobaca barguzinensis alga05	GCA_001870665.2	3.9	59	1	0	w	f	345869
Rhodobacter capsulatus SB 1003	GCA_000021865.1	3.8	66.5	1	1	w	f	76589
Rhodobacter sp. CZR27	GCA_002407205.1	4.4	68.5	1	3	s	NA	NA
Rhodobacter sp. LPB0142	GCA_001856665.1	3.8	67	1	3	w	f	217338
Rhodobacter sphaeroides ATCC 17025	GCA_000016405.1	4.6	68.3	1	5	w	f	2711942
Rhodobacter sphaeroides ATCC 17029	GCA_000015985.1	4.5	69	2	1	w	f	3051993
Rhodobacter sphaeroides KD131	GCA_000021005.1	4.7	69.1	2	2	w	f	2678267
Rhodobacter sphaeroides MBTLJ-13	GCA_001685625.1	4.7	68.8	2	5	w	f	3004786
Rhodobacter sphaeroides MBTLJ-20	GCA_002706325.1	4.7	68.8	2	5	w	f	3004762
Rhodobacter sphaeroides MBTLJ-8	GCA_001576595.1	4.7	68.7	2	4	w	f	3004288
Rhodobacter sphaeroides org2181	GCA_003071405.1	3.7	66.4	1	1	w	f	2238554
Rhodobacteraceae bacterium G7	GCA_002850435.1	3.3	56.8	1	3	w	m	2773463
Rhodobacteraceae bacterium QY30	GCA_002356635.1	3.6	65.7	1	1	s	NA	NA
Rhodovulum sp. MB263	GCA_002073975.1	4.2	67	1	2	w	m	66149
Rhodovulum sp. P5	GCA_002079305.1	4.5	64.7	1	4	s	NA	2358969
Rhodovulum sulfidophilum DSM 1374	GCA_001633165.1	4.4	67	1	2	w	m	686123
Rhodovulum sulfidophilum DSM 2351	GCA_001548075.1	4.7	66.9	1	3	w	m	4169309
Rhodovulum sulfidophilum SNK001	GCA_001633145.1	4.2	66.9	1	1	w	m	680360
Roseibacterium elongatum DSM 19469	GCA_000590925.1	3.6	65.7	1	0	w	m	1051092
Roseobacter denitrificans FDAARGOS 309	GCA_002983865.1	4.3	58.9	1	2	w	m	2583254
Roseobacter denitrificans OCh 114	GCA_000014045.1	4.3	58.9	1	4	w	m	427045
Roseobacter litoralis Och 149	GCA_000154785.2	4.8	57.2	1	3	w	m	4210966
Roseovarius mucosus SMR3	GCA_002080415.1	4.4	60.9	1	2	w	m	2118207
Ruegeria mobilis F1926	GCA_000376545.2	4.8	58.7	1	4	w	m	3086603
Ruegeria pomeroyi DSS-3	GCA_000011965.2	4.6	64.1	1	1	w	m	4105849
Ruegeria sp. TM1040	GCA_000014065.1	4.2	60.1	1	2	w	m	3030413
Sagittula sp. P11	GCA_002814095.1	5.6	66.3	1	6	w	m	4140148
Sulfitobacter pseudonitzschiae SMR1	GCA_002222635.1	5.1	59.5	1	7	w	m	3198340
Sulfitobacter sp. AM1-D1	GCA_001886735.1	4.7	64.5	1	5	w	m	3700653
Tateyamaria omphalii DOK1-4	GCA_001969365.1	4.3	62	1	7	w	m	3300682
Thalassococcus sp. SH-1	GCA_003008555.1	3.9	66.1	1	0	c	NA	1835549
Thiobacimonas profunda JLT2016	GCA_001969385.1	5.3	66.8	1	8	w	f	1402264
Thioclava nitratireducens 25B10_4	GCA_001940525.2	4.2	63.8	1	2	w	m	375715
Yangia sp. CCB-MM3	GCA_001687105.1	5.5	64.9	2	5	w	m	1597283
