# Supplementary material for: Clustered Core- and Pan-Genome Content on Rhodobacteraceae Chromosomes
Source: Genome Biol Evol. 2019 Jul 3;11(8):2208–17. doi: 10.1093/gbe/evz138 (PMC6699656; doi:10.1093/gbe/evz138)
Supplement: evz138_Supplementary_Data [file evz138_supplementary_data.zip › Supplementary_Table_S4.xlsx]

## Sheet: result_models
Strain	Assembly_Name	LengthMaxRep	OriC	lm15_intercept	lm15_slope	lm15_pval	lm30_intercept	lm30_slope	lm30_pval	lm60_intercept	lm60_slope	lm60_pval
Antarctobacter heliothermus SMS3	GCA_002237555.1	4723013	1084973	56.0088	-5.61865	0.281858	54.2259	-4.61776	0.380744	33.7119	-0.63086	0.88076
Celeribacter ethanolicus TSPH2	GCA_002407265.1	4009276	2624470	63.5355	-18.9629	0.00248116	61.5811	-17.4633	0.00539502	38.6094	-12.6174	0.00945748
Celeribacter indicus P73	GCA_000819565.1	4529105	209633	61.0083	-22.9921	0.000498016	59.435	-22.9824	0.00060063	36.3877	-14.9452	0.00308158
Celeribacter manganoxidans DY25	GCA_002504165.1	3308769	142947	76.1255	-27.2398	5.83286e-05	75.4108	-27.8042	4.10819e-05	47.6632	-17.2655	0.00452402
Celeribacter marinus IMCC 12053	GCA_001308265.1	3096705	1735371	77.0003	-28.7627	3.24485e-05	75.7848	-29.3955	2.95754e-05	50.2367	-22.3382	6.0461e-05
Confluentimicrobium sp. EMB200-NS6	GCA_001305615.1	3649316	34335	61.6741	-6.19203	0.371791	60.5041	-6.65604	0.337765	37.6543	-2.92744	0.606711
Defluviimonas alba cai42	GCA_001620265.1	4738298	4481877	41.8885	7.57913	0.173996	41.024	7.11061	0.20692	23.8229	5.59322	0.18223
Dinoroseobacter shibae DFL 12	GCA_000018145.1	3789584	3633477	59.7546	-3.54868	0.539803	57.987	-2.89509	0.620978	34.986	1.81031	0.700572
Gemmobacter sp. HYN0069	GCA_003060865.1	3694576	3604341	62.9241	-10.3614	0.0874807	61.6465	-10.3203	0.0894217	38.0377	-4.81956	0.315693
Halocynthiibacter arcticus PAMC 20958	GCA_000812665.2	4329554	1181108	58.1915	-21.5385	0.00147402	57.0865	-21.3915	0.0016628	35.19	-13.904	0.00850369
Jannaschia sp. CCS1	GCA_000013565.1	4317977	188444	56.7657	-8.7823	0.0841628	55.2746	-8.66286	0.0942486	33.2547	-4.48819	0.253484
Ketogulonicigenium robustum SPU B003	GCA_002117445.1	2452467	2341748	69.5089	-10.0128	0.228712	67.2325	-9.66218	0.244246	43.0664	-6.80496	0.316747
Ketogulonicigenium vulgare Hbe602	GCA_001399515.1	2765686	2765502	67.6292	-15.3708	0.0623701	65.7629	-15.3652	0.0660327	43.1841	-13.1331	0.0493275
Ketogulonicigenium vulgare SKV	GCA_001693655.1	2764573	2764389	63.6265	-12.3427	0.119741	61.4706	-11.6397	0.146323	39.718	-9.93774	0.118688
Ketogulonicigenium vulgare SPU B805	GCA_001855295.1	3032608	2918481	58.17	-2.77386	0.732117	56.1556	-2.49831	0.758854	36.116	-3.80423	0.551474
Ketogulonicigenium vulgare WSH-001	GCA_000223375.1	2766400	2375001	66.8744	-15.013	0.0639047	65.1585	-15.1684	0.0638232	42.5229	-12.5311	0.0527903
Ketogulonicigenium vulgare Y25	GCA_000164885.1	2776084	2661653	62.3249	-15.1786	0.042613	60.8556	-15.5183	0.039754	39.109	-12.3533	0.0335517
Leisingera methylohalidivorans DSM 14336	GCA_000511355.1	4144900	3968505	55.8552	4.28359	0.466549	54.3612	5.40418	0.357416	38.3554	5.31529	0.277576
Loktanella vestfoldensis SMR4r	GCA_002158905.1	3836950	3545097	42.8909	24.3796	0.000851187	41.4306	24.6484	0.000821718	26.2397	16.1723	0.00449624
Marinovum algicola DG 898	GCA_001046955.1	3727131	3674131	68.0366	-16.4906	0.00834728	66.475	-15.6539	0.0128229	41.4264	-6.7324	0.180761
Marivivens sp. JLT3646	GCA_001908835.1	2978145	2837272	65.1519	4.88992	0.464383	64.4576	4.65589	0.485605	39.626	6.057	0.265378
Octadecabacter arcticus 238	GCA_000155735.2	5200279	4705577	39.3785	-2.43723	0.634802	38.2596	-1.77334	0.729685	23.4723	0.0505595	0.98923
Octadecabacter temperatus B1	GCA_001187845.1	3233068	3142382	67.0409	-7.86693	0.138637	65.3827	-6.99601	0.194459	41.0978	-4.23473	0.340368
Pannonibacter phragmitetus 31801	GCA_001484065.1	5318696	1393015	42.0065	-4.30352	0.358153	39.8063	-4.08144	0.371941	13.0228	-0.0606144	0.981117
Paracoccus aminovorans JCM 7685	GCA_900005615.1	3108335	211570	51.4538	15.516	0.0216231	49.8695	16.5869	0.0143963	28.5693	14.1764	0.00708271
Paracoccus denitrificans PD1222	GCA_000203895.1	2852282	2851745	54.1653	-7.44952	0.365375	52.758	-7.20119	0.385897	29.7541	-1.20406	0.847267
Paracoccus sp. BM15	GCA_002847305.1	3759886	1503464	53.7375	7.54873	0.173149	51.9061	7.96677	0.153253	29.423	7.92239	0.0617579
Paracoccus sp. CBA4604	GCA_002865605.1	3121136	2695671	55.6886	7.50025	0.335804	52.507	10.4875	0.183453	28.927	11.8439	0.0423125
Paracoccus yeei FDAARGOS 252	GCA_002073635.2	3622127	1500657	56.8957	-7.89469	0.275452	55.335	-6.85959	0.345717	32.4138	-1.91538	0.724495
Paracoccus yeei TT13	GCA_002749495.1	3588087	1105045	59.2711	-12.3216	0.0920363	57.82	-11.3396	0.121118	33.5624	-4.50328	0.415947
Paracoccus zhejiangensis J6	GCA_002847445.1	3985112	2861100	47.7731	15.682	0.00194048	45.6782	16.5578	0.00122284	25.7782	12.3458	0.00119716
Pelagibaca abyssi JLT2014	GCA_001975705.1	4246390	1668798	55.628	-1.79673	0.771342	53.9767	-0.886612	0.886331	32.6109	2.74783	0.572637
Phaeobacter gallaeciensis JL2886	GCA_001678945.1	4061725	2255883	61.3478	3.59765	0.517797	60.0775	3.89198	0.484119	42.0259	4.90532	0.302065
Phaeobacter gallaeciensis P11	GCA_002381305.1	3776904	3642224	78.3775	-16.4277	0.0023559	77.0311	-15.7145	0.00362299	60.8405	-11.5847	0.0117941
Phaeobacter gallaeciensis P128	GCA_002381365.1	3707098	3572392	74.6426	-5.53684	0.265489	73.3206	-4.76202	0.340082	57.7659	-2.73622	0.520471
Phaeobacter gallaeciensis P129	GCA_002381385.1	3707098	3572392	74.6941	-5.58424	0.260354	73.3345	-4.76372	0.339961	57.824	-2.79882	0.512206
Phaeobacter gallaeciensis P63	GCA_002393525.1	3775738	3641058	78.3726	-16.1334	0.00274747	77.095	-15.6202	0.00378567	60.8626	-11.4471	0.0125738
Phaeobacter gallaeciensis P73	GCA_002381325.1	3775737	3641057	75.7624	-10.9537	0.0410193	74.3296	-10.1104	0.0598143	58.298	-6.36345	0.165655
Phaeobacter gallaeciensis P75	GCA_002381285.1	3811156	3676476	78.2746	-17.7158	0.00138387	76.9531	-17.0235	0.00223469	60.7703	-12.7684	0.00784802
Phaeobacter gallaeciensis DSM 26640	GCA_000511385.1	3776653	3642091	78.3422	-16.2691	0.00227057	77.0391	-15.6879	0.00334276	60.8252	-11.5421	0.0113886
Phaeobacter inhibens DOK1-1	GCA_001969345.1	3718082	2320891	70.0766	-1.11008	0.823039	69.1272	-0.968806	0.844534	53.8228	1.52933	0.721227
Phaeobacter inhibens P10	GCA_002888685.1	3832210	3697244	75.2851	-10.6176	0.0424518	74.0839	-10.0702	0.056233	58.2829	-6.87806	0.128861
Phaeobacter inhibens P24	GCA_002891665.1	3700417	3565447	74.7224	-7.60369	0.146071	73.5929	-7.19405	0.1672	57.932	-4.29155	0.332746
Phaeobacter inhibens P30	GCA_002892205.1	3699460	3564490	74.0918	-3.80164	0.40585	72.8133	-3.28507	0.478872	57.4303	-1.04008	0.792088
Phaeobacter inhibens P48	GCA_002892265.1	3728368	3593391	73.3564	-4.26768	0.399047	72.1852	-3.77347	0.455108	56.8128	-1.42553	0.742145
Phaeobacter inhibens P51	GCA_002891985.1	3688987	3516091	73.421	-4.47794	0.380717	72.3073	-4.10932	0.421208	57.0136	-1.98569	0.644162
Phaeobacter inhibens P54	GCA_002892185.1	3706428	3571448	75.1128	-5.93382	0.225945	74.0219	-5.77829	0.239523	58.4001	-3.21368	0.433438
Phaeobacter inhibens P57	GCA_002892005.1	3649586	3514616	75.4661	-4.65205	0.307527	74.2908	-4.22366	0.358508	58.5565	-1.83247	0.641699
Phaeobacter inhibens P59	GCA_002892165.1	3718179	3583202	73.8288	-2.92117	0.542337	72.6948	-2.41282	0.61355	56.9323	-0.111159	0.978781
Phaeobacter inhibens P66	GCA_002892065.1	3895761	3739022	69.2987	-1.92544	0.735811	67.9428	-1.33987	0.814992	53.449	0.49475	0.918513
Phaeobacter inhibens P70	GCA_002892125.1	3751882	3616908	74.6709	-6.698	0.185531	73.5485	-6.37902	0.208816	57.9169	-3.37363	0.430216
Phaeobacter inhibens P72	GCA_002891945.1	3814079	3679109	75.9442	-12.3431	0.0232926	74.8412	-12.1235	0.0267925	58.825	-7.86063	0.0872675
Phaeobacter inhibens P74	GCA_002892045.1	3753559	3618585	74.533	-6.51152	0.195158	73.4029	-6.17898	0.221241	57.7738	-3.1792	0.456305
Phaeobacter inhibens P78	GCA_002891965.1	3587577	3457904	74.7327	-2.43559	0.584469	73.4903	-1.83629	0.684272	57.9337	-0.21511	0.954363
Phaeobacter inhibens P80	GCA_002892145.1	3829211	3694236	73.6501	-7.32998	0.155024	72.2724	-6.74	0.195014	57.0817	-4.03546	0.35566
Phaeobacter inhibens P83	GCA_002892225.1	3829207	3694232	73.6501	-7.33001	0.155022	72.2724	-6.74004	0.195011	57.074	-4.00763	0.359114
Phaeobacter inhibens P88	GCA_002892085.1	3860429	3725441	71.5483	-4.37163	0.422886	70.271	-3.89103	0.48261	55.4132	-1.97665	0.673898
Phaeobacter inhibens P92	GCA_002892025.1	3751883	3616909	74.7792	-6.83038	0.181182	73.6608	-6.51872	0.203187	58.0039	-3.48354	0.421506
Phaeobacter inhibens 2.10	GCA_000154745.2	3758274	3623396	73.8541	-4.49469	0.354267	72.5518	-3.89221	0.427291	56.9787	-1.42212	0.730643
Phaeobacter inhibens DSM 17395	GCA_000154765.2	3821831	3686965	75.6646	-11.0757	0.0316979	74.4752	-10.542	0.0413994	58.638	-7.27731	0.104355
Phaeobacter piscinae P13	GCA_002412045.1	3617848	3475079	77.2301	-8.05952	0.0843741	76.247	-7.96162	0.0893302	60.148	-5.03866	0.212735
Phaeobacter piscinae P14	GCA_002407245.1	3607181	3472201	76.9342	-6.77144	0.145684	75.7213	-6.23534	0.17994	59.7656	-3.63517	0.361757
Phaeobacter piscinae P18	GCA_002891925.1	3592540	3449771	77.848	-8.52346	0.0620262	76.8421	-8.37366	0.0684851	60.6594	-5.43431	0.175088
Phaeobacter piscinae P23	GCA_002888715.1	3613164	3478183	78.1263	-9.42065	0.0395481	76.9879	-9.10211	0.0471557	60.8368	-6.00588	0.13117
Phaeobacter piscinae P36	GCA_002412025.1	3613164	3478183	78.0818	-9.37725	0.0408879	76.9388	-9.05229	0.04885	60.8023	-5.99815	0.132901
Phaeobacter piscinae P42	GCA_002892245.1	3613164	3478183	78.0818	-9.37725	0.0408879	76.9388	-9.05229	0.04885	60.8023	-5.99815	0.132901
Phaeobacter piscinae P71	GCA_002891905.1	3597778	3454324	75.2717	-4.62805	0.35492	74.0672	-3.88227	0.437688	58.303	-1.42689	0.740197
Phaeobacter porticola P97	GCA_001888185.1	3653592	11947	70.6141	-1.85572	0.702515	69.2811	-0.797991	0.869645	54.561	-0.0312457	0.994078
Planktomarina temperata RCA23	GCA_000738435.1	3288122	3221044	59.9038	-2.01112	0.800543	57.878	-0.859777	0.914765	34.1633	4.15472	0.502617
Rhodobaca barguzinensis alga05	GCA_001870665.2	3899419	345869	35.2661	40.7575	1.01192e-09	32.9982	42.1283	2.878e-10	16.9746	31.9123	8.35194e-10
Rhodobacter capsulatus SB 1003	GCA_000021865.1	3738958	76589	67.7428	-21.9404	0.00246206	66.5938	-22.0659	0.00232549	41.1508	-13.249	0.0194004
Rhodobacter sp. LPB0142	GCA_001856665.1	3462926	217338	60.9471	-0.314707	0.963171	60.0281	-0.484839	0.944465	37.0044	0.895136	0.871333
Rhodobacter sphaeroides MBTLJ-13	GCA_001685625.1	3188543	3004786	71.9577	-16.6206	0.0186976	71.0418	-17.054	0.0165259	46.2536	-8.73584	0.132661
Rhodobacter sphaeroides MBTLJ-20	GCA_002706325.1	3188516	3004762	71.6727	-16.5955	0.0154916	70.7152	-16.905	0.0139761	46.0522	-8.68168	0.130336
Rhodobacter sphaeroides MBTLJ-8	GCA_001576595.1	3188042	3004288	71.1424	-15.6157	0.0267709	70.2874	-16.1108	0.0233856	45.6543	-8.03949	0.165693
Rhodobacter sphaeroides org2181	GCA_003071405.1	3548948	2238554	61.7041	-0.643508	0.911276	59.5583	0.45892	0.936674	35.3195	3.94057	0.382809
Rhodobacter sphaeroides ATCC 17025	GCA_000016405.1	3217726	2711942	70.3617	-21.2063	0.00514097	69.1505	-20.6134	0.00676764	44.739	-11.57	0.0614691
Rhodobacter sphaeroides ATCC 17029	GCA_000015985.1	3147721	3051993	71.1677	-13.0446	0.0701179	70.4411	-13.8512	0.0578601	46.3528	-7.20987	0.227629
Rhodobacter sphaeroides KD131	GCA_000021005.1	3152792	2678267	69.9671	-11.2019	0.112916	68.6779	-11.143	0.11738	45.0494	-5.79005	0.330207
Rhodobacteraceae bacterium G7	GCA_002850435.1	2837102	2773463	72.39	-7.29235	0.274822	71.2739	-6.86394	0.298779	45.453	-3.20186	0.558819
Rhodovulum sp. MB263	GCA_002073975.1	3860570	66149	51.6829	8.72026	0.183354	50.2973	9.67304	0.141686	32.1923	8.18043	0.121592
Rhodovulum sp. P5	GCA_002079305.1	4137334	2358969	52.9436	-1.43585	0.807493	51.4399	-0.817589	0.891263	32.1638	1.42715	0.762687
Rhodovulum sulfidophilum DSM 2351	GCA_001548075.1	4454432	4169309	51.3437	-0.498998	0.939873	49.6192	0.619323	0.925865	31.8592	1.70856	0.744114
Rhodovulum sulfidophilum SNK001	GCA_001633145.1	4082971	680360	56.3272	-4.12824	0.534781	54.5846	-2.51295	0.706201	35.3877	-0.369562	0.945395
Rhodovulum sulfidophilum DSM 1374	GCA_001633165.1	4132586	686123	55.0078	-2.44383	0.713986	53.2307	-0.899467	0.892535	34.2656	0.920144	0.86037
Roseibacterium elongatum DSM 19469	GCA_000590925.1	3555109	1051092	62.3139	-11.3836	0.0209528	60.6755	-10.6883	0.0324742	36.5697	-5.00268	0.224132
Roseobacter denitrificans FDAARGOS 309	GCA_002983865.1	4133061	2583254	53.1014	12.3465	0.0403478	51.4443	13.4259	0.0293657	33.0153	12.0134	0.0222826
Roseobacter denitrificans OCh 114	GCA_000014045.1	4133097	427045	53.1885	11.6868	0.0523562	51.5003	12.7066	0.0376823	33.0731	11.4839	0.0276048
Roseobacter litoralis Och 149	GCA_000154785.2	4505211	4210966	52.6449	2.14849	0.737695	50.7045	3.67214	0.572835	31.8332	5.46727	0.301957
Roseovarius mucosus SMR3	GCA_002080415.1	4170996	2118207	59.997	-6.86742	0.250741	59.4203	-8.10427	0.178638	37.27	-3.00168	0.52998
Ruegeria mobilis F1926	GCA_000376545.2	3260769	3086603	60.2186	6.84299	0.273057	58.2365	8.47748	0.17532	39.1598	10.0483	0.0604324
Ruegeria pomeroyi DSS-3	GCA_000011965.2	4109437	4105849	67.8777	-16.5575	0.000659076	66.5084	-15.9992	0.000978632	44.9971	-11.1465	0.00597226
Ruegeria sp. TM1040	GCA_000014065.1	3200938	3030413	74.6512	-16.9267	0.00549435	73.9225	-17.1825	0.00516844	51.3562	-9.63249	0.0759744
Sagittula sp. P11	GCA_002814095.1	4624102	4140148	47.0799	12.4337	0.0159624	46.6276	11.0155	0.0318769	31.1597	4.29145	0.278003
Sulfitobacter pseudonitzschiae SMR1	GCA_002222635.1	3572445	3198340	66.0237	-6.43003	0.281	65.0634	-6.5582	0.277677	42.5391	-3.0664	0.550037
Sulfitobacter sp. AM1-D1	GCA_001886735.1	3840209	3700653	60.7789	-4.40241	0.44567	59.2408	-4.04647	0.485209	37.7187	-0.45574	0.924645
Tateyamaria omphalii DOK1-4	GCA_001969365.1	3861636	3300682	57.7707	2.79987	0.574597	56.016	3.12093	0.534537	34.7928	6.11302	0.14201
Thalassococcus sp. SH-1	GCA_003008555.1	3892138	1835549	51.9361	14.1665	0.0326997	50.472	14.9016	0.0270467	34.5748	8.88136	0.115406
Thiobacimonas profunda JLT2016	GCA_001969385.1	4609584	1402264	62.993	-19.1849	0.00114693	61.9034	-19.4712	0.00112555	38.4259	-10.9051	0.0204312
Thioclava nitratireducens 25B10 4	GCA_001940525.2	3910681	375715	58.7289	-3.74024	0.540118	57.9573	-4.64642	0.449079	34.6184	-1.84964	0.703439
Yangia sp. CCB-MM3	GCA_001687105.1	2902170	1597283	70.9508	-14.151	0.0190488	69.39	-13.3153	0.0297436	45.2927	-7.77063	0.156923

## Sheet: result_one_strain_per_genus
Name	Assembly_Name	lm15_onestrain_intercept	lm15_onestrain_slope	lm15_onestrain_pval
Celeribacter indicus_P73	GCA_000819565.1	18.6486	-6.78102	0.000612493
Halocynthiibacter arcticus_PAMC 20958	GCA_000812665.2	17.672	-6.3955	0.00167641
Thiobacimonas profunda_JLT2016	GCA_001969385.1	19.1635	-5.11433	0.00365637
Ketogulonicigenium vulgare Y25_Y25	GCA_000164885.1	18.5365	-4.62255	0.0478591
Marinovum algicola DG 898_DG 898	GCA_001046955.1	20.414	-4.30978	0.0217426
Ruegeria pomeroyi DSS-3_DSS-3	GCA_000011965.2	19.7415	-4.28267	0.00342929
Yangia sp. CCB-MM3_CCB-MM3	GCA_001687105.1	21.6587	-4.02092	0.0257591
Rhodobacter sphaeroides ATCC 17029_ATCC17029	GCA_000015985.1	21.151	-3.59553	0.102424
Roseibacterium elongatum DSM 19469_DFL-43	GCA_000590925.1	19.1369	-3.2496	0.0288693
Gemmobacter sp. HYN0069_HYN0069	GCA_003060865.1	18.9582	-2.70626	0.135706
Jannaschia sp. CCS1_CCS1	GCA_000013565.1	17.3176	-2.69554	0.0772163
Paracoccus denitrificans PD1222_PD1222	GCA_000203895.1	16.2423	-2.45401	0.319109
Roseovarius mucosus_SMR3	GCA_002080415.1	18.3493	-2.00077	0.265199
Rhodobacteraceae bacterium_G7	GCA_002850435.1	22.1764	-1.90544	0.336236
Antarctobacter heliothermus_SMS3	GCA_002237555.1	17.1638	-1.65372	0.2891
Confluentimicrobium sp. EMB200-NS6_EMB200-NS6	GCA_001305615.1	18.8395	-1.58055	0.446582
Phaeobacter inhibens 2.10_2.1	GCA_000154745.2	19.9338	-1.50061	0.375729
Dinoroseobacter shibae DFL 12 = DSM 16493_DFL 12	GCA_000018145.1	18.6084	-1.28889	0.45369
Sulfitobacter sp. AM1-D1_AM1-D1	GCA_001886735.1	18.2523	-1.19049	0.493972
Pannonibacter phragmitetus_31801	GCA_001484065.1	12.6149	-1.12676	0.4174
Thioclava nitratireducens_25B10_4	GCA_001940525.2	17.8096	-0.810491	0.656737
Planktomarina temperata RCA23_RCA23	GCA_000738435.1	18.4036	-0.676513	0.776329
Octadecabacter arcticus 238_238	GCA_000155735.2	12.0297	-0.672006	0.662055
Rhodovulum sulfidophilum_DSM 2351	GCA_001548075.1	15.5546	-0.234689	0.908716
Pelagibaca abyssi_JLT2014	GCA_001975705.1	16.8447	0.236007	0.898296
Tateyamaria omphalii_DOK1-4	GCA_001969365.1	17.2673	0.937631	0.530262
Leisingera methylohalidivorans DSM 14336_DSM 14336; MB2	GCA_000511355.1	16.0842	1.45974	0.407661
Marivivens sp. JLT3646_JLT3646	GCA_001908835.1	19.8719	1.81848	0.365855
Defluviimonas alba_cai42	GCA_001620265.1	13.0393	2.11058	0.205103
Roseobacter denitrificans OCh 114_OCh 114	GCA_000014045.1	16.1436	3.34279	0.0636104
Sagittula sp. P11_P11	GCA_002814095.1	14.7716	3.37878	0.0255302
Thalassococcus sp. SH-1_SH-1	GCA_003008555.1	15.5289	4.28607	0.034651
Loktanella vestfoldensis_SMR4r	GCA_002158905.1	13.2941	7.36481	0.000875732
Rhodobaca barguzinensis_alga05	GCA_001870665.2	10.7581	12.7231	2.70091e-10
